# Supplementary material for: Plasma Cell-Free DNA as a Novel Biomarker for the Diagnosis and Monitoring of Atherosclerosis
Source: Cells. 2022 Oct 16;11(20):3248. doi: 10.3390/cells11203248 (PMC9600586; doi:10.3390/cells11203248)
Supplement: Supplementary file 1 [file cells-11-03248-s001.zip]

Archive with 1 entries (1 files):
- cells-1939595-supplementary.pdf
